# Supplementary material for: Liver Cirrhosis in Chronic Hepatitis B Patients Is Associated with Genetic Variations in DNA Repair Pathway Genes
Source: Cancers (Basel). 2020 Nov 7;12(11):3295. doi: 10.3390/cancers12113295 (PMC7694950; doi:10.3390/cancers12113295)
Supplement: Supplementary file 1 [file cancers-12-03295-s001.zip]

Archive with 1 entries (1 files):
- cancers-961991-SI.xlsx
