# Supplementary material for: Liver Cirrhosis in Chronic Hepatitis B Patients Is Associated with Genetic Variations in DNA Repair Pathway Genes
Source: Cancers (Basel). 2020 Nov 7;12(11):3295. doi: 10.3390/cancers12113295 (PMC7694950; doi:10.3390/cancers12113295)
Supplement: Supplementary file 1 [file cancers-12-03295-s001.zip › cancers-961991-SI.xlsx]

## Sheet: Table S1
Table S1. Primers used for MALDI-TOF MassARRAY single-nucleotide polymorphism genotyping.
NCBI ID	PCR forward primer †	PCR reverse primer †	Extension primer
rs25487	CAGGATAAGGAGCAGGGTTG	ATCGTGCGTAAGGAGTGGGT	CGGCGGCTGCCCTCCC
rs238406	CAGTACCAGCATGACACCAG	TCAGCCCTGCCCTCCAGTAA	CTCCAGTAACCTCATAGAA
rs13181	AGCAGCTAGAATCAGAGGAG	CACCAGGAACCGTTTATGGC	TAGCAATCTGCTCTATCCTCT
rs2018836	CTTTACCCCTAAGGCAAACG	GACAAGAACCTTAGGTCTCG	CTCTTAGGTCTCGAAAGACTTTTATA
rs7963551	GTGTTTCGTGTATATGCCTC	AAAAACCCAGCCCTCTTCAG	GCTGCAGTGTATCTTCT
rs496797	AGCTGCATATTAGCTTCCAG	GGAACCTGTTTATGAACAGA	CAGAAATATTAGTCATCAAAAAGG
rs535801	TCCAAGGCACAAAGTGCATC	CAGGTGATACGATATTCATGC	CACACTAACATTCTTTGAAATTATTTT
rs2735383	ATGCAGTGTTCTACACCTTG	GCCATTTTGTTTGGATCACC	TTTGATCACCAGAGTTTAGGTAAGA
rs1805377	GTCATTTCACTTATGTGTCTC	CAGGTAGTGAAGAATCAGGC	TGAAGAATCAGGCCTAGAA
† Each PCR primer also contained a 5’-ACGTTGGATG tag. 5’ tags on extension primers are marked in bold.

## Sheet: Table S2
Table S2. Genotypic distribution of analyzed SNPs among chronic hepatitis B patients and a healthy control group.
SNP ID		Genotypic distribution (%)					P values
	Genotype		Liver cirrhosis	Liver fibrosis	No fibrosis (n=167)	Control	Cirrhosis vs. control	Fibrosis vs.	No fibrosis vs. control	All CHB vs. control
			(n=138)	(n=347)		(n=100)		control
Mre11	CC		35 (25.5)	111 (32)	60 (36)	32 (32)
rs496797	CT		64 (46)	149 (43)	62 (37)	49 (49)	0.0219578	0.396399	0.132061	0.254957
	TT		39 (28.5)	87 (25)	45 (27)	19 (19)
	CC		68 (49)	163 (47)	87 (52)	49 (49)
rs535801	CT		45 (33)	136 (39)	52 (31)	42 (42)	0.091961	0.439849	0.08474	0.18019
	TT		25 (18)	48 (14)	28 (17)	9 (9)
ERCC2	TT		62 (45)	163 (47)	87 (52)	32 (32)
rs13181	GT		45 (32.5)	129 (37)	52 (31)	49 (49)	0.034579	0.27587	0.003848	0.007637
	GG		31 (22.5)	55 (16)	28 (17)	19 (19)
rs238406	GG		54 (39)	125 (36)	57 (34)	35 (35)
	GT		62 (45)	139 (40)	57 (34)	53 (53)	0.432308	0.01625	0.000447	0.008417
	TT		22 (16)	83 (24)	53 (32)	12 (12)
Rad52	GG		16 (11.5)	42 (12)	26 (15)	6 (6)
rs7963551	GT		18 (13.5)	45 (13)	11 (7)	26 (26)	0.021677	0.003181	1.2e-05	0.000116
	TT		104 (75)	260 (75)	130 (78)	68 (68)
XRCC4	GG		109 (79)	288 (83)	132 (79)	81 (81)
rs1805377	GA		24 (17)	56 (16)	28 (17)	19 (19)	0.406168	0.73107	0.288688	0.550259
	AA		5 (4)	3 (1)	7 (4)	0 (0)
XRCC1	TT		22 (16)	52 (15)	23 (14)	45 (45)
rs25487	TC		69 (50)	132 (38)	62 (37)	40 (40)	<0.00001	<0.00001	<0.00001	<0.00001
	CC		47 (34)	163 (47)	82 (49)	15 (15)
ERCC5	AA		23 (17)	39 (11)	27 (16)	36 (36)
rs2018836	AG		47 (34)	135 (39)	53 (32)	48 (48)	<0.00001	<0.00001	<0.00001	<0.00001
	GG		68 (49)	173 (50)	87 (52)	16 (16)
NBN	CC		80 (58)	177 (51)	92 (55)	34 (34)
rs2735383	CG		46 (33)	111 (32)	43 (26)	50 (50)	0.001126	0.002745	0.000224	0.000298
	GG		12 (9)	59 (17)	32 (19)	16 (16)
P values < 0.05 are marked in bold.
CHB, chronic hepatitis B.

## Sheet: Table S3
Table S3. Genotypic distribution of analyzed SNPs among chronic hepatitis B patients with liver cirrhosis, hepatic fibrosis and no fibrosis group
SNP ID		Genotypic distribution (%)				P values
	Genotype		Liver cirrhosis	Liver fibrosis	No fibrosis (n=167)	cirrhosis vs. fibrosis	cirrhosis vs.	fibrosis vs. no fibrosis
			(n=138)	(n=347)			no fibrosis
Mre11	CC		35 (25.5)	111 (32)	60 (36)
rs496797	CT		64 (46)	149 (43)	62 (37)	0.351317	0.11527	0.447438
	TT		39 (28.5)	87 (25)	45 (27)
	CC		68 (49)	163 (47)	87 (52)
rs535801	CT		45 (33)	136 (39)	52 (31)	0.292271	0.882995	0.1955
	TT		25 (18)	48 (14)	28 (17)
ERCC2	TT		62 (45)	163 (47)	87 (52)
rs13181	GT		45 (32.5)	129 (37)	52 (31)	0.212388	0.347486	0.399731
	GG		31 (22.5)	55 (16)	28 (17)
rs238406	GG		54 (39)	125 (36)	57 (34)
	GT		62 (45)	139 (40)	57 (34)	0.155243	0.005403	0.152899
	TT		22 (16)	83 (24)	53 (32)
Rad52	GG		16 (11.5)	42 (12)	26 (15)
rs7963551	GT		18 (13.5)	45 (13)	11 (7)	0.9879	0.120004	0.068438
	TT		104 (75)	260 (75)	130 (78)
XRCC4	GG		109 (79)	288 (83)	132 (79)
rs1805377	GA		24 (17)	56 (16)	28 (17)	0.088776	0.961084	0.035835
	AA		5 (4)	3 (1)	7 (4)
XRCC1	TT		22 (16)	52 (15)	23 (14)
rs25487	TC		69 (50)	132 (38)	62 (37)	0.026372	0.027322	0.884361
	CC		47 (34)	163 (47)	82 (49)
ERCC5	AA		23 (17)	39 (11)	27 (16)
rs2018836	AG		47 (34)	135 (39)	53 (32)	0.234573	0.880755	0.14749
	GG		68 (49)	173 (50)	87 (52)
NBN	CC		80 (58)	177 (51)	92 (55)
rs2735383	CG		46 (33)	111 (32)	43 (26)	0.060423	0.025499	0.346324
	GG		12 (9)	59 (17)	32 (19)
P values < 0.05 are marked in bold.

## Sheet: Table S4
Table S4. Multiple logistic regression model for liver cirrhosis risk in chronic hepatitis B patients.
Variable	N (%)	OR	95% CI	P value
Portal hypertension
YES	254 (39%)	446	58-3425	<0.001
NO	398 (61%)
PLT
>150 IU/L	502 (77%)	5.8	2.5-13.42	<0.001
≤150 IU/L	150 (23%)
XRCC1 rs25487
CC vs CT, TT	294 (45%) vs. 358 (55%)	0.27	0.13-0.57	0.005
ERCC2 rs238406
TT vs GT, GG	154 (23.5) vs. 498 (76.5)	0.32	0.12-0.88	0.027
P values less than 0.05 are marked in bold.

## Sheet: Table S5
Table S5. Mann-Whitney U-test analysis levels of selected variabilities in the plasma of patients with and without liver cirrhosis.
Parameter	Median value (IQR)		P value
	Liver cirrhosis	No cirrhosis
	N=138	N=514
AGE (years)	60 (54-68)	49 (39-61)	<0.001
AST (IU/L)	31 (24-44)	24 (20-30.5)	<0.001
ALT (IU/L)	34 (24-46)	29 (22-41)	0.048
PLT (109/L)	157 (111-208)	211 (176-251)	<0.001
HBV DNA (IU/mL)	20 (12-365)	20 (12-217)	0.003
IQR – interquartile range; P values less than 0.05 are marked in bold

## Sheet: Table S6
Table S6. Mann-Whitney U-test analysis levels of selected variabilities in the plasma of patients with and without advanced liver fibrosis
Parameter	Median value (IQR)		P value
	S>2	S≤2
	N=245	N=407
AGE (years)	57 (48-65)	46 (35-59)	<0.001
AST (IU/L)	30 (24-42)	23 (19-29)	<0.001
ALT (IU/L)	35 (25-56)	29 (22-41)	<0.001
PLT (109/L)	174 (130-225)	216 (182-257)	<0.001
HBV DNA (IU/mL)	20 (16-102)	42 (12-490)	<0.001
IQR – interquartile range; P values less than 0.05 are marked in bold

## Sheet: Table S7
Table S7. Multiple logistic regression model for liver cirrhosis risk in chronic hepatitis B patients.
Variable	N (%)	OR	95% CI	P value
Age	346 (53%)	1.37	0.42-4.45	0.599
>50 years	306 (47%)
≤50 years
Sex	242 (37%)	1.39	0.54-3.59	0.496
female	410 (63%)
male
Alcohol consumption	332 (51%)	0.89	0.36-2.20	0.808
YES	320 (49%)
NO
Previous treatment	308 (47%)	2.58	0.95-7.00	0.06
YES	344 (53%)
NO
Portal hypertension	254 (39%)	265	32-2201	<0.001
YES	398 (61%)
NO
AST	118(18%)	1.34	0.34-5.23	0.67
>50 IU/L	534 (82%)
≤50 IU/L
PLT	502 (77%)	3.64	1.29-10.29	0.014
>150 IU/L	150 (23%)
≤150 IU/L
HBV DNA	529 (81%)	4.12	0.57-29.94	0.159
>6000 kIU/ml	123 (19%)
≤6000 kIU/ml
XRCC1 rs25487
CC vs. CT,TT	294 (45%) vs. 358 (55%)	0.38	0.16-0.91	0.03
ERCC2 rs238406
TT vs. GT, GG	154 (23.5%) vs. 498 (76.5%)	0.33	0.12-0.93	0.035
ERCC2 rs13181
TT vs. GG	303 (72%) vs. 117 (28%)	1.04	0.96-1.13	0.326
NBN rs2735383
GG vs. CG, CC	101 (15.5%) vs. 551 (84.5%)	0.56	0.25-0.89	0.059
P values less than 0.05 are marked in bold
